# Supplementary material for: Characterization of the Rat Osteosarcoma Cell Line UMR-106 by Long-Read Technologies Identifies a Large Block of Amplified Genes Associated with Human Disease
Source: Genes (Basel). 2024 Sep 26;15(10):1254. doi: 10.3390/genes15101254 (PMC11507229; doi:10.3390/genes15101254)
Supplement: Supplementary file 1 [file genes-15-01254-s001.zip]

Archive with 1 entries (1 files):
- genes-3216323-supplementary.pdf
